# Supplementary material for: Establishing an objective clinical spectrum, genotype-phenotype correlations, and CRMP1 as a modifier in the Ellis-van Creveld syndrome: The first systematic review of EVC- and EVC2-associated conditions
Source: Genet Med Open. 2023 Mar 13;1(1):100781. doi: 10.1016/j.gimo.2023.100781 (PMC11613718; doi:10.1016/j.gimo.2023.100781)
Supplement: Supplementary material [file mmc2.xlsx]

## Sheet: Folha2
	Meta Data	Systematic Review Code		XXX	Original	Original	Original	Original	725	725	725	725	725	725	725	725	725	725	725	725	725	725	725	725	725	725	725	725	725	725	725	725	725	725	725	725	725	725	725	725	725	725	725	725	725	725	725	725	725
		PMID		XXXX	Original	Original	Original	Original	35927022	35927022	35927022	35927022	35927022	35927022	35927022	35927022	35927022	35927022	35927022	35927022	35927022	35927022	35927022	35927022	35927022	35927022	35927022	35927022	35927022	35927022	35927022	35927022	35927022	35927022	35927022	35927022	35927022	35927022	35927022	35927022	35927022	35927022	35927022	35927022	35927022	35927022	35927022	35927022	35927022
		Year		2010	2022	2022	2022	2022	2022	2022	2022	2022	2022	2022	2022	2022	2022	2022	2022	2022	2022	2022	2022	2022	2022	2022	2022	2022	2022	2022	2022	2022	2022	2022	2022	2022	2022	2022	2022	2022	2022	2022	2022	2022	2022	2022	2022	2022	2022
		Case Number		1, 2, 3	1	2	3	4	5	6	7	8	9	10	11	12	13	14	15	16	17	18	19	20	21	22	23	24	25	26	27	28	29	30	31	32	33	34	35	36	37	38	39	40	41	42	43	44	45
		Within-Reference Specific Code		1.1, 1.2, 2.1…	1.1	1.2	1.3	1.4	2.1	2.2	2.3	2.4	2.5.1	2.5.2	2.6	2.7	2.8.1	2.8.2	2.9	2.10	2.11	2.12	2.13	2.14	2.15	2.16	2.17	2.18	2.19	2.20.1	2.20.2	2.21	2.27	2.28	2.29	2.30	2.31	2.32	2.33	2.34	2.35	2.36	2.37	2.38	2.39	2.40	2.41	2.42	2.43
	Demographic Data	Sex		M/F	M	M	F	M	F	F	M	M	F	F	F	M	M	M	M	F	M	M	F	M	M	F	M	M	F	F	M	F	M	F	F	M	M	M	F	M	F	F	F	M	F	F	M	M	M
		Age Dx (years)		XX/PN	3	10	38	42	15	?	?	PN	PN	PN	PN	PN	PN	PN	PN	1	PN	4	PN	PN	PN	0	PN	?	PN	PN	PN	PN	PN	PN	60	PN	2	0	4	PN	4	0	PN	PN	?	PN	0	PN	0
		Age Report (years)		XX/PN	5	12	38	42	15	?	?	PN	PN	PN	PN	PN	PN	PN	PN	1	PN	4	PN	PN	PN	0	PN	?	PN	PN	PN	PN	PN	PN	60	PN	2	0	4	PN	4	0	PN	PN	?	PN	0	PN	0
		Ethnicity		White	White	White	White	White	White	Arab	Arab	White	White	White	Arab	African	White	White	White	African	White	White	White	White	White	Arab	Arab	Arab	White	White	White	White	Asian	?	Arab	African	White	?	African	White	African	Arab	White	White	?	?	Arab	White	?
		Country of Dx		Portugal	Portugal	Portugal	Portugal	Portugal	Chechnya	Lebanon	Lebanon	?	?	?	Tunisia	Magadascar	France	France	France	Mali	?	?	?	France	?	Algeria	Morocco	Lebanon	?	?	?	?	China	?	Morocco	?	Turkey	?	Guiana	France	Mali	Algeria	France	?	?	?	Tunisia	?	?
		Family History		No/Yes	Yes	Yes	Yes	Yes	?	?	?	?	?	?	?	?	?	?	?	?	?	?	?	?	?	?	?	?	?	?	?	?	?	?	?	?	?	?	?	?	?	?	?	?	?	?	?	?	?
		Consanguinity		No/Yes	No	No	No	No	?	Yes	Yes	No	No	No	Yes	No	No	No	No	Yes	No	No	No	No	No	Yes	Yes	No	No	No	No	No	No	No	Yes	Yes	Yes	Yes	Yes	No	Yes	Yes	No	No	Yes	Yes	No	No	No
	Genetic Data	Gene Variant 1		EVC/EVC2/ Both/None	EVC	EVC	None	EVC	EVC	EVC	EVC	EVC	EVC2	EVC2	EVC2	EVC2	EVC2	EVC2	EVC2	EVC2	EVC	EVC	EVC	EVC	EVC	EVC	Both	Both	EVC2	EVC2	EVC2	EVC2	EVC	EVC	EVC	EVC	EVC2	EVC2	EVC2	EVC2	EVC2	EVC2	EVC2	EVC2	EVC2	EVC	EVC	EVC	EVC
		Variant 1		c… p…	c.801del p.(Asp268Ilefs*5)	c.801del p.(Asp268Ilefs*5)	None	c.801del p.(Asp268Ilefs*5)	c.1715C>G p.(Ser572*)	c.1228G>T p.(Glu410*)	c.1228G>T p.(Glu410*)	c.873dup p.(Glu292*)	c.142_152del p.(Arg48Glyfs*4)	c.142_152del p.(Arg48Glyfs*4)	c.1195C>T p.(Arg399*)	c.653del p.(Val1218fs*12)	c.2656G>T p.(Glu886*)	c.2656G>T p.(Glu886*)	c.3659+2T>C	arr[hg38] 4p16.2(5639292-5640893)x1	arr[hg38] 4p16.2(5729225-5777675)x1	arr[hg38] 4p16.2(5729225-5777675)x1	arr[hg38] 4p16.2(5729225-5777675)x1	arr[hg38] 4p16.2(5729225-5777675)x1	arr[hg38] 4p16.2(5729225-5777675)x1	arr[hg38] 4p16.2(5729225-5777675)x1	arr[hg38] 4p16.2(5252144-5760305)x1	arr[hg38] 4p16.2(5624246-5731394)x1	c.706+2T>C	c.602C>A p.(Ser201*)	c.602C>A p.(Ser201*)	c.2635C>A p.(Gln897Lys)	c.1412_1413del p.(Arg471Lysfs*5)	c.752dup p.(Lys252Glufs*4)	c.940-150T>G	c.1887-5_1904del	c.3533_3546del p.(Glu1178Glyfs*82)	c.1330C>T p.(Gln444*)	c.451-2A>G	c.437_438dup p.(Thr147*)	c.264C>A p.(Cys88*)	c.2995C>G p.(Leu999Val)	c.1541_1542del p.Leu514Argfs*22)	c.2476C>T p.(Arg826*)	c.264C>A p.(Cys88*)	c.(300+1_301-1)_(1563+1_1564-1)del	c.(300+1_301-1)_(1563+1_1564-1)del	c.(300+1_301-1)_(1563+1_1564-1)del	c.(300+1_301-1)_(1563+1_1564-1)del
		RefSeq Coding Variant 1 (hg38)		NM…	NM_153717.3:c.801del	NM_153717.3:c.801del	None	NM_153717.3:c.801del	NM_153717.3:c.1715C>G	NM_153717.3:c.1228G>T	NM_153717.3:c.1228G>T	NM_153717.3:c.873dup	NM_147127.5:c.142_152del	NM_147127.5:c.142_152del	NM_147127.5:c.1195C>T	NM_147127.5:c.653del	NM_147127.5:c.2656G>T	NM_147127.5:c.2656G>T	NM_147127.5:c.3659+2T>C	NM_001166136.1:c.906-55_1230+1222del	NM_001306090.1:c.301-82_1564-5877del	NM_001306090.1:c.301-82_1564-5877del	NM_001306090.1:c.301-82_1564-5877del	NM_001306090.1:c.301-82_1564-5877del	NM_001306090.1:c.301-82_1564-5877del	NM_001306090.1:c.301-82_1564-5877del	NA	NA	NM_147127.5:c.706+2T>C	NM_147127.5:c.602C>A	NM_147127.5:c.602C>A	NM_147127.5:c.2635C>A	NM_153717.3:c.1412_1413del	NM_153717.3:c.752dup	NM_153717.3:c.940-150T>G	NM_153717.3:c.1887-5_1904del	NM_147127.5:c.3533_3546del	NM_147127.5:c.1330C>T	NM_147127.5:c.451-2A>G	NM_147127.5:c.437_438dup	NM_147127.5:c.264C>A	NM_147127.5:c.2995C>G	NM_147127.5:c.1541_1542del	NM_147127.5:c.2476C>T	NM_147127.5:c.264C>A	NC_000004.12(NM_153717.3):c.(300+1_301-1)_(1563+1_1564-1)del	NC_000004.12(NM_153717.3):c.(300+1_301-1)_(1563+1_1564-1)del	NC_000004.12(NM_153717.3):c.(300+1_301-1)_(1563+1_1564-1)del	NC_000004.12(NM_153717.3):c.(300+1_301-1)_(1563+1_1564-1)del
		RefSeq Genomic Variant 1 (hg38)		NC…	NC_000004.12:g.5741814del	NC_000004.12:g.5741814del	None	NC_000004.12:g.5741814del	NC_000004.12:g.5783703C>G	NC_000004.12:g.5752965G>T	NC_000004.12:g.5752965G>T	NC_000004.12:g.5745275dup	NC_000004.12:g.5708362_5708372del	NC_000004.12:g.5708362_5708372del	NC_000004.12:g.5640789G>A	NC_000004.12:g.5689210del	NC_000004.12:g.5618528C>A	NC_000004.12:g.5618528C>A	NC_000004.12:g.5565256A>G	NC_000004.12:g.5639293_5640894del	NC_000004.12:g.5729225_5777675del	NC_000004.12:g.5729225_5777675del	NC_000004.12:g.5729225_5777675del	NC_000004.12:g.5729225_5777675del	NC_000004.12:g.5729225_5777675del	NC_000004.12:g.5729225_5777675del	NC_000004.12:g.5252144_5760305del	NC_000004.12:g.5624246_5731394del	NC_000004.12:g.5689155A>G	NC_000004.12:g.5689261G>T	NC_000004.12:g.5689261G>T	NC_000004.12:g.5618549G>T	NC_000004.12:g.5753881_5753882del	NC_000004.12:g.5741765dup	NC_000004.12:g.5747998T>G	NC_000004.12:g.5797017_5797039del	NC_000004.12:g.5568456_5568469del	NC_000004.12:g.5640654G>A	NC_000004.12:g.5691335T>C	NC_000004.12:g.5694349_5694350dup	NC_000004.12:g.5697612G>T	NC_000004.12:g.5584685G>C	NC_000004.12:g.5631965_5631966del	NC_000004.12:g.5622562G>A	NC_000004.12:g.5697612G>T
		Gene Variant 2		EVC/EVC2/ Both/None	EVC	EVC	EVC	None	EVC	EVC	EVC	EVC	EVC2	EVC2	EVC2	EVC2	EVC2	EVC2	EVC2	EVC2	EVC	EVC	EVC	EVC	EVC	EVC	Both	EVC	None	None	None	None	EVC	EVC	EVC	EVC	EVC2	EVC2	EVC2	EVC2	EVC2	EVC2	EVC2	EVC2	EVC2	EVC	EVC	EVC	EVC
		Variant 2		c… p…	c.873dup p.(Glu292*)	c.873dup p.(Glu292*)	c.873dup p.(Glu292*)	None	c.1715C>G p.(Ser572*)	c.1228G>T p.(Glu410*)	c.1228G>T p.(Glu410*)	c.2221G>T p.(Glu741*)	c.3659+2T>C	c.3659+2T>C	c.1195C>T p.(Arg399*)	c.788C>A p.(Ala263Asp)	c.142_145del p.(Asp49Trpfs*9)	c.142_145del p.(Asp49Trpfs*9)	c.(706+1_707-1)_(870+1_871-1)del	arr[hg38] 4p16.2(5639292-5640893)x1	c.2562-1G>C	c.873dup p.(Glu292*)	c.752dup p.(Lys252Glufs*4)	c.801+1G>A	c.1324C>T p.(Gln442*)	arr[hg38] 4p16.2(5729225-5777675)x1	arr[hg38] 4p16.2(5252144-5760305)x1	c.(617+1_618-1)_(939+1_940-1)del	None	None	None	None	c.801+30C>G	c.752dup p.(Lys252Glufs*4)	c.940-150T>G	c.1887-5_1904del	c.3533_3546del p.(Glu1178Glyfs*82)	c.1330C>T p.(Gln444*)	c.451-2A>G	c.2885del p.(Gly962Alafs*17)	c.264C>A p.(Cys88*)	c.2995C>G p.(Leu999Val)	c.3194del p.(Asp1065Valfs*14)	c.3405_3411del p.(Gly1136Argfs*6)	c.264C>A p.(Cys88*)	c.(300+1_301-1)_(1563+1_1564-1)del	c.(300+1_301-1)_(1563+1_1564-1)del	c.(300+1_301-1)_(1563+1_1564-1)del	c.(300+1_301-1)_(1563+1_1564-1)del
		RefSeq Coding Variant 2 (hg38)		NM…	NM_153717.3:c.873dup	NM_153717.3:c.873dup	NM_153717.3:c.873dup	None	NM_153717.3:c.1715C>G	NM_153717.3:c.1228G>T	NM_153717.3:c.1228G>T	NM_153717.3:c.2221G>T	NM_147127.5:c.3659+2T>C	NM_147127.5:c.3659+2T>C	NM_147127.5:c.1195C>T	NM_147127.5:c.788C>A	NM_147127.5:c.142_152del	NM_147127.5:c.142_152del	NC_000004.1(NM_147127.5):c.(706+1_707-1)_(870+1_871-1)del	NM_001166136.1:c.906-55_1230+1222del	NM_153717.3:c.2562-1G>C	NM_153717.3:c.873dup	NM_153717.3:c.752dup	NM_153717.3:c.801+1G>A	NM_153717.3:c.1324C>T	NM_001306090.1:c.301-82_1564-5877del	NA	NC_000004.12(NM_153717.3):c.(617+1_618-1)_(939+1_940-1)del	None	None	None	None	NM_153717.3:c.801+30C>G	NM_153717.3:c.752dup	NM_153717.3:c.940-150T>G	NM_153717.3:c.1887-5_1904del	NM_147127.5:c.3533_3546del	NM_147127.5:c.1330C>T	NM_147127.5:c.451-2A>G	NM_147127.5:c.2885del	NM_147127.5:c.264C>A	NM_147127.5:c.2995C>G	NM_147127.5:c.3194del	NM_147127.5:c.3405_3411del	NM_147127.5:c.264C>A	NC_000004.12(NM_153717.3):c.(300+1_301-1)_(1563+1_1564-1)del	NC_000004.12(NM_153717.3):c.(300+1_301-1)_(1563+1_1564-1)del	NC_000004.12(NM_153717.3):c.(300+1_301-1)_(1563+1_1564-1)del	NC_000004.12(NM_153717.3):c.(300+1_301-1)_(1563+1_1564-1)del
		RefSeq Genomic Variant 2 (hg38)		NC…	NC_000004.12:g.5745275dup	NC_000004.12:g.5745275dup	NC_000004.12:g.5745275dup	None	NC_000004.12:g.5783703C>G	NC_000004.12:g.5752965G>T	NC_000004.12:g.5752965G>T	NC_000004.12:g.5798709G>T	NC_000004.12:g.5565256A>G	NC_000004.12:g.5565256A>G	NC_000004.12:g.5640789G>A	NC_000004.12:g.5685398G>T	NC_000004.12:g.5708362_5708372del	NC_000004.12:g.5708362_5708372del		NC_000004.12:g.5639293_5640894del	NC_000004.12:g.5808200G>C	NC_000004.12:g.5745275dup	NC_000004.12:g.5741765dup	NC_000004.12:g.5741815G>A	NC_000004.12:g.5753793C>T	NC_000004.12:g.5729225_5777675del	NC_000004.12:g.5252144_5760305del		None	None	None	None	NC_000004.12:g.5741844C>G	NC_000004.12:g.5741765dup	NC_000004.12:g.5747998T>G	NC_000004.12:g.5797017_5797039del	NC_000004.12:g.5568456_5568469del	NC_000004.12:g.5640654G>A	NC_000004.12:g.5691335T>C	NC_000004.12:g.5584796del	NC_000004.12:g.5697612G>T	NC_000004.12:g.5584685G>C	NC_000004.12:g.5576318del	NC_000004.12:g.5568593_5568599del	NC_000004.12:g.5697612G>T
		Allelism		Homo, Compound Het, Het	Compound Het	Compound Het	Het	Het	Homo	Homo	Homo	Compound Het	Compound Het	Compound Het	Homo	Compound Het	Compound Het	Compound Het	Compound Het	Homo	Homo	Compound Het	Compound Het	Compound Het	Compound Het	Homo	Homo	Compound Het	Het	Het	Het	Het	Compound Het	Homo	Homo	Homo	Homo	Homo	Homo	Compound Het	Homo	Homo	Compound Het	Compound Het	Homo	Homo	Homo	Homo	Homo
		Inheritance		AR, AD	AR	AR	AD	AD	AR	AR	AR	AR	AR	AR	AR	AR	AR	AR	AR	AR	AR	AR	AR	AR	AR	AR	AR	AR	AD	AD	AD	AD	AR	AR	AR	AR	AR	AR	AR	AR	AR	AR	AR	AR	AR	AR	AR	AR	AR
		Dx Method		Sanger Targeted, NGS Panel, WES, Array, MLPA, WGS	NGS Panel	Sanger Targeted	Sanger Targeted	Sanger Targeted	NGS Panel	NGS Panel	NGS Panel	NGS Panel	NGS Panel	NGS Panel	NGS Panel	NGS Panel	NGS Panel	NGS Panel	NGS Panel MLPA	Array	Array NGS Panel	Array NGS Panel	Array NGS Panel	Array NGS Panel	Array NGS Panel	Array	Array	Array	NGS Panel	NGS Panel	NGS Panel	NGS Panel	NGS Panel	NGS Panel	NGS Panel	NGS Panel	NGS Panel	NGS Panel	NGS Panel	NGS Panel	NGS Panel	NGS Panel	NGS Panel	NGS Panel	NGS Panel	MLPA	MLPA	MLPA	MLPA
	Clinical Data	Growth	Pre-Natal Limb Shortening	No/Yes/NA	Yes	NA	No	No	NA	NA	NA	NA	NA	NA	NA	NA	NA	NA	NA	NA	NA	NA	NA	NA	NA	NA	NA	NA	NA	NA	NA	NA	NA	NA	NA	NA	NA	NA	NA	NA	NA	NA	NA	NA	NA	NA	NA	NA	NA
			Limb Shortening at Birth	No/Yes/NA	Yes	NA	No	No	NA	NA	NA	NA	NA	NA	NA	NA	NA	NA	NA	NA	NA	NA	NA	NA	NA	NA	NA	NA	NA	NA	NA	NA	NA	NA	NA	NA	NA	NA	NA	NA	NA	NA	NA	NA	NA	NA	NA	NA	NA
			Birth Stature (Centile, SDS)	XX cm (PX, X SDS)	40.5 cm (P12, -0.18 SDS)	45 cm (P36, -0.35 SDS)	NA	NA	NA	NA	NA	NA	NA	NA	NA	NA	NA	NA	NA	NA	NA	NA	NA	NA	NA	NA	NA	NA	NA	NA	NA	NA	NA	NA	NA	NA	NA	NA	NA	NA	NA	NA	NA	NA	NA	NA	NA	NA	NA
			Abnormal Birth Stature	No/Yes	No	No	No	No	NA	NA	NA	NA	NA	NA	NA	NA	NA	NA	NA	NA	NA	NA	NA	NA	NA	NA	NA	NA	NA	NA	NA	NA	NA	NA	NA	NA	NA	NA	NA	NA	NA	NA	NA	NA	NA	NA	NA	NA	NA
			Birth Weight (Centile, SDS)	XX kg (PX, X SDS)	1.95 kg (P63, +0.33 SDS)	2.285 kg (P50, +0.01 SDS)	NA	NA	NA	NA	NA	NA	NA	NA	NA	NA	NA	NA	NA	NA	NA	NA	NA	NA	NA	NA	NA	NA	NA	NA	NA	NA	NA	NA	NA	NA	NA	NA	NA	NA	NA	NA	NA	NA	NA	NA	NA	NA	NA
			Abnormal Birth Weight	No/Yes	No	No	No	No	NA	NA	NA	NA	NA	NA	NA	NA	NA	NA	NA	NA	NA	NA	NA	NA	NA	NA	NA	NA	NA	NA	NA	NA	NA	NA	NA	NA	NA	NA	NA	NA	NA	NA	NA	NA	NA	NA	NA	NA	NA
			Birth HC (Centile, SDS)	XX cm (PX, X SDS)	30.5 cm (P1, -2.2 SDS)	NA	NA	NA	NA	NA	NA	NA	NA	NA	NA	NA	NA	NA	NA	NA	NA	NA	NA	NA	NA	NA	NA	NA	NA	NA	NA	NA	NA	NA	NA	NA	NA	NA	NA	NA	NA	NA	NA	NA	NA	NA	NA	NA	NA
			Abnormal Birth HC	No/Yes	Yes	No	No	No	NA	NA	NA	NA	NA	NA	NA	NA	NA	NA	NA	NA	NA	NA	NA	NA	NA	NA	NA	NA	NA	NA	NA	NA	NA	NA	NA	NA	NA	NA	NA	NA	NA	NA	NA	NA	NA	NA	NA	NA	NA
			Current Stature (Centile, SDS)	XX cm (PX, X SDS)	95 cm (P23, -0.74 SDS)	156.5 cm (P32, -0.47 SDS)	160.2 cm (P33, -0.45 SDS)	155.9 cm (P1, -2.83 SDS)	NA	NA	NA	NA	NA	NA	NA	NA	NA	NA	NA	-4 SDS	NA	NA	NA	NA	NA	NA	NA	NA	NA	NA	NA	NA	NA	NA	NA	NA	-4 SDS	NA	NA	NA	NA	NA	NA	NA	NA	NA	NA	NA	NA
			Abnormal Current Stature	No/Yes	No	No	No	No	NA	NA	NA	NA	NA	NA	NA	NA	NA	NA	NA	Yes	NA	NA	NA	NA	NA	NA	NA	NA	NA	NA	NA	NA	NA	NA	NA	NA	Yes	NA	NA	NA	NA	NA	NA	NA	NA	NA	NA	NA	NA
			Current Weight (Centile, SDS)	XX kg (PX, X SDS)	16 kg (P74, +0.64 SDS)	47 kg (P45, -0.13 SDS)	70 kg (P91, +1.34 SDS)	65 kg (P82, +0.89 SDS)	NA	NA	NA	NA	NA	NA	NA	NA	NA	NA	NA	NA	NA	NA	NA	NA	NA	NA	NA	NA	NA	NA	NA	NA	NA	NA	NA	NA	NA	NA	NA	NA	NA	NA	NA	NA	NA	NA	NA	NA	NA
			Abnormal Current Weight	No/Yes	No	No	No	No	NA	NA	NA	NA	NA	NA	NA	NA	NA	NA	NA	NA	NA	NA	NA	NA	NA	NA	NA	NA	NA	NA	NA	NA	NA	NA	NA	NA	NA	NA	NA	NA	NA	NA	NA	NA	NA	NA	NA	NA	NA
			Current HC (Centile, SDS)	XX cm (PX, X SDS)	48.5 cm (P6, -1.54 SDS)	55 cm (P50, -0.01 SDS)	55 cm (P60, +0.26 SDS)	56.3 cm (P38, -0.29 SDS)	NA	NA	NA	NA	NA	NA	NA	NA	NA	NA	NA	NA	NA	NA	NA	NA	NA	NA	NA	NA	NA	NA	NA	NA	NA	NA	NA	NA	-3.5 SDS	NA	NA	NA	NA	NA	NA	NA	NA	NA	NA	NA	NA
			Abnormal Current HC	No/Yes	No	No	No	No	NA	NA	NA	NA	NA	NA	NA	NA	NA	NA	NA	NA	NA	NA	NA	NA	NA	NA	NA	NA	NA	NA	NA	NA	NA	NA	NA	NA	Yes	NA	NA	NA	NA	NA	NA	NA	NA	NA	NA	NA	NA
		Head and Neck	Upper-Lip Defect	No/Yes/NA	No	No	No	No	Yes	Yes	No	Yes	No	No	NA	NA	Yes	Yes	No	Yes	Yes	Yes	Yes	No	No	Yes	Yes	No	No	No	No	No	NA	NA	NA	NA	Yes	NA	Yes	Yes	NA	Yes	No	Yes	Yes	NA	Yes	Yes	NA
			Cleft Lip	No/Yes/NA	No	No	No	No	No	Yes	Yes	No	No	No	NA	Yes	No	No	No	Yes	No	No	NA	No	No	Yes	NA	No	NA	No	No	No	NA	NA	NA	NA	NA	NA	NA	No	NA	NA	Yes	Yes	Yes	NA	Yes	Yes	NA
			Alveolar Ridge Defect	No/Yes/NA	No	No	No	No	Yes	Yes	Yes	No	No	No	Yes	Yes	No	No	No	Yes	Yes	Yes	NA	No	No	Yes	NA	Yes	NA	No	No	No	NA	NA	NA	NA	NA	NA	No	Yes	Yes	NA	Yes	Yes	No	NA	No	Yes	NA
			Neonatal Teeth	No/Yes/NA	No	No	No	No	NA	NA	NA	NA	NA	NA	NA	NA	NA	NA	NA	NA	NA	NA	NA	NA	NA	NA	NA	NA	NA	NA	NA	NA	NA	NA	NA	NA	NA	NA	NA	NA	NA	NA	NA	NA	NA	NA	NA	NA	NA
			Hypodontia	No/Yes/NA	No	Yes	No	No	Yes	NA	Yes	NA	NA	NA	NA	NA	NA	NA	NA	Yes	NA	NA	NA	NA	NA	NA	NA	No	NA	NA	NA	NA	NA	NA	Yes	NA	Yes	NA	No	NA	NA	NA	NA	NA	Yes	NA	NA	NA	NA
			Delayed Eruption	No/Yes/NA	No	Yes	No	No	Yes	NA	Yes	NA	NA	NA	NA	NA	NA	NA	NA	Yes	NA	NA	NA	NA	NA	NA	NA	No	NA	NA	NA	NA	NA	NA	Yes	NA	Yes	NA	No	NA	NA	NA	NA	NA	Yes	NA	NA	NA	NA
			Other Dysmorphisms	No/Yes (which?)	Yes (prominent forehead, mid-face hypoplasia, epicanthus, flattened nasal bridge, bulbous nasal tip, cupid-bow lip, low-set ear, elevated palate)	Yes (turricephaly)	No	No	Yes (long philtrum)	Yes (short broad nose, long philtrum)	Yes (short broad nose)	Yes (short broad nose)	No	No	NA	Yes (short broad nose, dolichocephaly)	Yes (short broad nose, long philtrum)	Yes (short broad nose, long philtrum)	No	Yes (short broad nose, long philtrum)	Yes (short broad nose, long philtrum)	Yes (short broad nose, long philtrum)	Yes (short broad nose)	Yes (long philtrum)	Yes (short broad nose)	Yes (short broad nose, long philtrum)	Yes (short broad nose)	Yes (long philtrum)	Yes (short broad nose, long philtrum)	No	No	Yes (low set ears, retrognathism)	NA	NA	No	NA	NA	NA	Yes (short broad nose)	Yes (short broad nose, long philtrum)	NA	Yes (long philtrum)	No	Yes (short broad nose, long philtrum)	Yes (short broad nose, long philtrum)	NA	Yes (short broad nose, long philtrum)	Yes (short broad nose, long philtrum)	NA
		Cardiovascular	Atrial Septal Defect	No/Yes/NA	No	No	NA	NA	No	No	No	No	No	No	Yes	Yes	Yes	Yes	Yes	No	No	Yes	Yes	Yes	Yes	Yes	Yes	Yes	No	Yes	Yes	No	Yes	No	Yes	Yes	Yes	Yes	Yes	No	Yes	Yes	Yes	Yes	NA	Yes	Yes	Yes	No
			Single Atrium	No/Yes/NA	No	No	NA	NA	No	No	No	No	No	No	No	No	Yes	No	No	No	No	No	No	Yes	No	No	No	No	No	No	No	No	No	No	No	No	Yes	Yes	Yes	No	No	No	No	No	NA	No	No	No	No
			Other Congenital Heart Defects	No/Yes (which?)	No	No	NA	NA	No	No	No	Yes (aortic hypoplasia, left SVC)	No	No	No	Yes (VSD)	Yes (VSD)	Yes (VSD)	No	No	No	Yes (VSD)	NA	Yes (left heart hypoplasia)	NA	Yes (VSD)	Yes (VSD)	No	No	Yes (VSD)	Yes (VSD)	Yes (mitral stenosis)	Yes (VSD)	Yes (single ventricle)	No	Yes (VSD)	Yes (VSD)	Yes (VSD)	No	Yes (tetralogy of Fallot)	Yes (VSD)	Yes (VSD)	Yes (VSD, left SVC)	Yes (VSD)	NA	Yes (VSD)	Yes (VSD)	Yes (VSD)	Yes (VSD, hypoplastic left heart)
		Chest	Narrow Chest	No/Yes/NA	No	Yes	No	No	Yes	Yes	No	Yes	Yes	No	Yes	Yes	Yes	NA	Yes	No	Yes	No	Yes	No	Yes	Yes	Yes	Yes	Yes	Yes	Yes	Yes	No	Yes	NA	Yes	Yes	Yes	Yes	Yes	Yes	Yes	Yes	Yes	Yes	Yes	Yes	Yes	Yes
			Pectus carinatum	No/Yes/NA	No	No	No	No	NA	NA	NA	NA	NA	NA	NA	NA	NA	NA	NA	NA	NA	NA	NA	NA	NA	NA	NA	NA	NA	NA	NA	NA	NA	NA	NA	NA	NA	NA	NA	NA	NA	NA	NA	NA	NA	NA	NA	NA	NA
			Short Ribs	No/Yes/NA	No	No	NA	NA	NA	Yes	No	Yes	Yes	Yes	Yes	Yes	Yes	NA	Yes	No	Yes	No	Yes	No	Yes	Yes	Yes	Yes	Yes	Yes	Yes	Yes	No	Yes	NA	Yes	Yes	Yes	Yes	Yes	Yes	Yes	Yes	Yes	Yes	Yes	Yes	Yes	Yes
		Genitourinary	Epispadias	No/Yes/NA	No	No	NA	No	NA	NA	No	No	NA	NA	NA	No	No	No	No	NA	No	No	NA	NA	No	NA	No	No	NA	NA	No	No	No	NA	NA	No	No	No	NA	No	NA	NA	NA	No	NA	NA	No	No	No
			Hypospadias	No/Yes/NA	No	No	NA	No	NA	NA	No	No	NA	NA	NA	No	No	No	Yes	NA	No	No	NA	NA	No	NA	No	No	NA	NA	No	Yes	No	NA	NA	No	No	No	NA	No	NA	NA	NA	No	NA	NA	No	No	No
			Cryptorchidism	No/Yes/NA	No	No	NA	No	NA	NA	No	No	NA	NA	NA	NA	NA	NA	NA	NA	NA	No	NA	NA	NA	NA	NA	NA	NA	NA	NA	NA	NA	NA	NA	NA	No	No	NA	No	NA	NA	NA	No	NA	NA	No	No	No
		Skeletal	Low Iliac Wings	No/Yes/NA	No	No	NA	NA	Yes	Yes	No	Yes	Yes	Yes	Yes	Yes	Yes	No	Yes	Yes	Yes	NA	Yes	Yes	Yes	Yes	Yes	Yes	Yes	Yes	Yes	Yes	No	No	NA	Yes	No	Yes	Yes	Yes	Yes	Yes	Yes	Yes	Yes	Yes	Yes	Yes	Yes
			Acetabula Spur Projections	No/Yes/NA	No	No	NA	NA	Yes	Yes	No	Yes	Yes	Yes	Yes	Yes	Yes	No	Yes	Yes	Yes	NA	Yes	Yes	Yes	Yes	Yes	Yes	Yes	Yes	Yes	Yes	No	No	NA	Yes	No	Yes	Yes	Yes	Yes	Yes	Yes	Yes	Yes	Yes	Yes	Yes	Yes
			Limb Shortening	No/Yes/NA	Yes	Yes	No	No	Yes	Yes	Yes	Yes	Yes	Yes	Yes	Yes	Yes	Yes	Yes	Yes	Yes	Yes	Yes	Yes	Yes	Yes	Yes	Yes	Yes	Yes	Yes	Yes	Yes	Yes	Yes	Yes	Yes	Yes	Yes	Yes	Yes	Yes	Yes	Yes	Yes	Yes	Yes	Yes	Yes
			Capitate-Hamate Fusion	No/Yes/NA	No	No	NA	NA	No	No	No	No	No	No	No	No	No	No	No	No	No	NA	No	No	No	No	No	No	No	No	No	No	No	No	NA	No	No	No	No	No	No	No	No	No	No	No	No	No	No
			Genu valgum	No/Yes/NA	Yes	No	No	No	No	No	Yes	Yes	No	No	No	No	No	No	No	No	No	NA	No	No	No	No	No	No	No	No	No	No	No	No	NA	No	No	No	No	No	No	No	No	No	No	No	No	No	No
			Short and Thickened Tubular Bones	No/Yes/NA	No	No	NA	NA	Yes	Yes	Yes	Yes	Yes	Yes	Yes	Yes	Yes	Yes	Yes	Yes	Yes	Yes	Yes	Yes	Yes	Yes	Yes	Yes	Yes	Yes	Yes	Yes	Yes	Yes	NA	Yes	Yes	Yes	Yes	Yes	Yes	Yes	Yes	Yes	Yes	Yes	Yes	Yes	Yes
			Difficulty Forming a Fist	No/Yes/NA	No	No	NA	NA	No	No	No	NA	NA	NA	NA	NA	NA	NA	NA	NA	NA	NA	NA	NA	NA	NA	NA	NA	NA	NA	NA	NA	NA	NA	NA	NA	NA	NA	No	NA	NA	NA	NA	NA	NA	NA	NA	NA	NA
			Hand Postaxial Polydactyly	No/Yes/NA	Yes (bilateral)	Yes (bilateral)	No	No	Yes (bilateral)	Yes (bilateral)	Yes (bilateral)	Yes (bilateral)	Yes (bilateral)	Yes (bilateral)	Yes (bilateral)	Yes (bilateral)	Yes (bilateral)	Yes (bilateral)	Yes (bilateral)	Yes (bilateral)	Yes (bilateral)	Yes (bilateral)	Yes (bilateral)	Yes (bilateral)	Yes (bilateral)	Yes (bilateral)	Yes (bilateral)	Yes (bilateral)	Yes (bilateral)	Yes (bilateral)	Yes (bilateral)	Yes (bilateral)	Yes (bilateral)	Yes (bilateral)	Yes (bilateral)	Yes (bilateral)	Yes (bilateral)	Yes (bilateral)	Yes (bilateral)	Yes (bilateral)	Yes (bilateral)	Yes (bilateral)	Yes (bilateral)	Yes (bilateral)	Yes (bilateral)	Yes (bilateral)	Yes (bilateral)	Yes (bilateral)	Yes (unilateral)
			Cone-Shaped Epiphyses of Phalanges	No/Yes/NA	No	No	NA	NA	No	No	No	No	No	No	No	No	No	No	No	No	No	NA	No	No	No	No	No	No	No	No	No	No	No	No	NA	No	No	No	No	No	No	No	No	No	No	No	No	No	No
			Talipes Equinovarus (Club Foot)	No/Yes/NA	No	No	No	No	No	No	No	No	No	No	No	No	No	No	No	No	No	NA	Yes	No	No	No	No	Yes	No	No	No	Yes	No	No	No	No	No	No	No	No	No	No	No	No	No	No	No	No	No
			Foot Postaxial Polydactyly	No/Yes (describe)	No	Yes	No	No	No	No	No	No	No	Yes (bilateral)	No	No	No	No	No	No	Yes (bilateral)	No	No	No	No	No	No	No	No	No	No	Yes (bilateral)	Yes (bilateral)	No	No	No	No	No	Yes (bilateral)	No	Yes (unilateral)	No	No	No	Yes (bilateral)	No	No	No	No
		Skin, Nails & Hair	Nail Dysplasia	No/Yes (describe)	Yes	No	No	No	Yes	Yes	Yes	No	NA	NA	NA	Yes	NA	NA	NA	Yes	Yes	Yes	NA	No	Yes	Yes	Yes	Yes	No	No	No	NA	NA	NA	Yes	Yes	Yes	NA	No	Yes	Yes	No	Yes	Yes	Yes	NA	Yes	Yes	Yes
		Neurologic	Developmental Delay/Intellectual Disability	No/Yes (severity, scales)	Yes (Mild)	No	No	No	No	No	No	NA	NA	NA	NA	NA	NA	NA	NA	No	NA	NA	NA	NA	NA	NA	NA	No	NA	NA	NA	NA	NA	NA	No	NA	No	NA	No	NA	No	NA	NA	NA	NA	NA	NA	NA	NA
			Dandy-Walker Malformation	No/Yes/NA	No	No	NA	NA	No	No	No	No	No	No	No	No	No	No	No	No	No	No	No	No	No	No	No	No	No	No	No	No	No	No	No	No	No	No	No	No	No	Yes	No	No	No	No	No	No	No
		Other Phenotypes		No/Yes (which?)	Yes (2-3 toe syndactyly)	Yes (ADHD, syndactyly)	No	No	Yes (brachydactyly)	No	Yes (hyperlordosis)	Yes (cerebellar hypoplasia)	No	Yes (horseshoe kidney)	No	No	Yes (brachydactyly)	Yes (brachydactyly, abnormal lung septation)	Yes (brachydactyly)	Yes (sparse hair, brachydactyly)	Yes (kidney cysts, brachydactyly)	Yes (brachydactyly)	No	Yes (micropenis, brachydactyly)	Yes (brachydactyly)	Yes (brachydactyly)	Yes (brachydactyly, corpus callosum hypoplasia)	Yes (brachydactyly)	No	Yes (brachydactyly)	No	Yes (syndactyly, renal cysts)	No	Yes (brachydactyly)	Yes (brachydactyly)	Yes (brachydactyly, pyelic dilation)	Yes (brachydactyly, nephrocalcinosis)	Yes (cerebellar vermis hypoplasia)	Yes (arachnoid cyst)	Yes (brachydactyly, microspherophakia)	Yes (brachydactyly)	Yes (brachydactyly)	Yes (brachydactyly, cystic kidney)	Yes (pulmonary hypoplasia)	No	Yes (brachydactyly)	Yes (brachydactyly, pulmonary hypoplasia)	Yes (brachydactyly)	Yes (brachydactyly)
		EVC or EVC2 Heterozygous Healthy		No/Yes/NA	NA	NA	Yes	Yes	NA	NA	NA	NA	NA	NA	NA	NA	NA	NA	NA	NA	NA	NA	NA	NA	NA	NA	NA	NA	No	No	No	No	NA	NA	NA	NA	NA	NA	NA	NA	NA	NA	NA	NA	NA	NA	NA	NA	NA
[truncated: 265 more columns]
